# Supplementary material for: Inhibitory Effect of Alnustone on Survival and Lung Metastasis of Colorectal Cancer Cells
Source: Nutrients. 2024 Oct 31;16(21):3737. doi: 10.3390/nu16213737 (PMC11547205; doi:10.3390/nu16213737)
Supplement: Supplementary file 1 [file nutrients-16-03737-s001.zip]

Archive with 1 entries (1 files):
- nutrients-3208771-supplementary.pdf
